# Supplementary material for: The prevalence of lymphatic filariasis infection and disease following six rounds of mass drug administration in Mandalay Region, Myanmar
Source: PLoS Negl Trop Dis. 2018 Nov 12;12(11):e0006944. doi: 10.1371/journal.pntd.0006944 (PMC6258426; doi:10.1371/journal.pntd.0006944)
Supplement: S1 Table — aPositive cases; bCrude prevalence; cWeighted and adjusted prevalence; dNumber of participants who had ever consumed MDA medication; eCrude proportion; fWeighted and adjusted proportion; gMean number of times MDA medication consumed in those who have taken medication before; hUnable to generate 95%CI. NB: Adjustment refers to weighting for age, gender and selection probability and adjusting for survey design. (XLSX) [file pntd.0006944.s001.xlsx]

## Sheet: Sheet1
Supplemental Table 1. Village level LF prevalence and participation in the MDA program
Village	Infection Prevalence								Morbidity Prevalence							Participation in the MDA Program
	Antigenaemia				Microfilaraemia				Hydrocoele				Lymphoedema
	Pos.a	Total	Crude Prev.b	Adj. Prev.c	Pos.	Total	Prop. Positive	Adj. Prev.	Pos.	Total	Crude Prev.	Adj. Prev.	Pos.	Total	Crude Prev.	No. Ever Taken MDAd	Total	Crude Prop.e	Adj. Prop.f	Mean No. Times Takeng
	(n)	(n)	(%) (95%CI)	(%) (95%CI)	(n)	(n)	(%)	(%) (95%CI)	(n)	(n)	(%) (95%CI)	(%) (95%CI)	(n)	(n)	(%) (95%CI)	(n)	(n)	(%) (95%CI)	(%) (95%CI)
Amarapura
Htan Taw	0	30	0 (0 - 11.57)	0h	–	–	–	0h	1	9	11.11 (0.28 - 48.25)	8.49 (1.68 - 33.57)	0	29	0 (0 - 11.95)	33	34	97.06 (84.67 - 99.93)	94.13h	3.87 (3.48 - 4.25)
Ma Yan Chan	7	37	18.92 (7.96 - 35.16)	15.68 (11.08 - 21.71)	1	6	16.67	6.12 (4.06 - 8.18)	2	8	25 (3.19 - 65.09)	21.53h	0	35	0 (0 - 10.00)	15	37	40.54 (24.75 - 57.90)	31.18 (23.35 - 40.26)	3.15 (2.54 - 3.76)
Hpyauk Seik Kone	1	31	3.23 (0.08 - 16.70)	1.30 (0.20 - 7.86)	–	–	–	0.51 (0 - 1.44)	0	7	0 (0 - 40.96)	0h	0	28	0 (0 - 12.34)	25	31	80.65 (62.53 - 92.55)	76.94 (70.09 - 82.61)	4.33 (3.99 - 4.67)
Ka Ti Par (West)	17	71	23.94 (14.61 - 35.55)	17.06 (10.24 - 27.07)	11	16	68.75	6.66 (3.40 - 9.92)	6	11	54.55 (23.38 - 83.25)	36.81 (25.85 - 49.33)	0	57	0 (0 - 6.27)	68	74	91.89 (83.18 - 96.97)	94.05 (87.88 - 97.18)	5.25 (4.96 - 5.54)
Tha Peik Tan	3	39	7.69 (1.62 - 20.87)	8.40 (5.48 - 12.66)	1	3	33.33	3.28 (1.90 - 4.65)	2	5	40 (5.28 - 85.34)	33.58 (7.89 - 74.91)	0	35	0 (0 - 10.00)	15	39	38.46 (23.36 - 55.38)	29.46 (21.86 - 38.41)	2.56 (2.13 - 2.98)
Ye Lun Kyaw (West)	5	46	10.87 (3.63 - 23.57)	8.12 (3.94 - 16.00)	0	5	0	3.17 (0.94 - 5.41)	0	8	0 (0 - 36.94)	0h	0	44	0 (0 - 8.04)	40	46	86.96 (73.74 - 95.06)	87.70 (78.28 - 93.38)	3.65 (3.4 - 3.89)
Baw Bon	0	43	0 (0 - 8.22)	0h	–	–	–	0h	0	11	0 (0 - 28.49)	0h	0	37	0 (0 - 9.49)	39	43	90.70 (77.87 - 97.41)	86.20 (78.07 - 91.64)	4.36 (3.9 - 4.81)
Patheingyi
Min Ye Hla	0	24	0 (0 - 14.25)	0h	–	–	–	0h	0	7	0 (0 - 40.96)	0h	0	21	0 (0 - 16.11)	24	25	96 (79.65 - 99.90)	95.85 (82.22 - 99.14)	2.93 (2.79 - 3.06)
Ma Naw Ma Ya	1	25	4 (0.10 - 20.35)	3.19h	–	–	–	1.25h	1	9	11.11 (0.28 - 48.25)	6.07 (1.16 - 26.23)	0	22	0 (0 - 15.44)	18	25	72 (50.61 - 87.93)	66.60 (53.42 - 77.60)	2.77 (2.49 - 3.04)
Bant Tin	0	33	0 (0 - 10.58)	0h	–	–	–	0h	0	8	0 (0 - 36.94)	0h	0	24	0 (0 - 14.25)	32	35	91.43 (76.94 - 98.20)	89.38 (87.08 - 91.31)	2.96 (2.66 - 3.25)
Ohn Hne Yae	0	31	0 (0 - 11.22)	0h	–	–	–	0h	0	3	0 (0 - 70.76)	0h	0	17	0 (0 - 19.51)	22	26	84.62 (65.13 - 95.64)	85.29 (75.01 - 91.80)	3.59 (3.54 - 3.64)
Yae Taw	Excluded due to inaccessibility
Shwe Kyin Yae	Excluded due to inaccessibility
Tada-U
Pan Ya (North)	6	44	13.64 (5.17 - 27.35)	17.33 (14.04 - 21.21)	2	5	40	6.76 (5.37 - 8.16)	0	11	0 (0 - 28.49)	0h	0	28	0 (0 - 12.34)	17	45	37.78 (23.77 - 53.46)	30.80 (22.27 - 40.88)	2.46 (2.31 - 2.62)
Thea Maung Kan	0	56	0 (0 - 6.38)	0h	–	–	–	0h	0	7	0 (0 - 40.96)	0h	0	43	0 (0 - 8.22)	55	56	98.21 (90.45 - 99.96)	99.22 (94.30 - 99.90)	2.38 (2.1 - 2.67)
Oe Toke Tan	1	39	2.56 (0.07 - 13.48)	1.48 (0.25 - 8.13)	0	1	0	0.58 (0 - 1.59)	0	10	0 (0 - 30.85)	0h	0	28	0 (0 - 12.34)	23	39	58.97 (42.10 - 74.43)	54.41 (42.98 - 65.39)	1.49 (1.28 - 1.7)
Se	0	42	0 (0 - 8.41)	0h	–	–	–	0h	0	14	0 (0 - 23.16)	0h	0	33	0 (0 - 10.58)	39	42	92.86 (80.52 - 98.50)	88.56h	2.23 (2.02 - 2.43)
Kan Gyi (West)	0	46	0 (0 - 7.71)	0h	–	–	–	0h	1	14	7.14 (0.18 - 33.87)	3.70 (0.78 - 15.71)	0	39	0 (0 - 9.03)	46	46	100 (92.29 - 100)	100h	2.67 (2.52 - 2.81)
Shwe Paw Kyun	1	39	2.56 (0.07 - 13.48)	5.91h	0	1	0	2.31h	0	8	0 (0 - 36.94)	0h	0	29	0 (0 - 11.95)	24	39	61.54 (44.62 - 76.64)	58.85 (53.15 - 64.32)	1.90 (1.68 - 2.12)
Wundwin
Kha Tet Kone	1	41	2.44 (0.07 - 12.86)	4.58h	0	1	0	1.79h	1	13	7.69 (0.20 - 36.04)	5.50 (1.14 - 22.78)	0	34	0 (0 - 10.28)	35	41	85.37 (70.83 - 94.43)	75.91 (73.60 - 78.08)	2.54 (2.4 - 2.69)
Kywe Tat	0	47	0 (0 - 7.55)	0h	–	–	–	0h	0	23	0 (0 - 14.82)	0h	0	46	0 (0 - 7.71)	33	47	70.21 (55.11 - 82.66)	75.68 (66.98 - 82.68)	1.75 (1.58 - 1.92)
Su Pan	0	45	0 (0 - 7.87)	0h	–	–	–	0h	0	12	0 (0 - 26.47)	0h	0	35	0 (0 - 10.00)	41	45	91.11 (78.78 - 97.53)	95.27 (87.87 - 98.25)	2.05 (1.93 - 2.18)
Lein Pin	2	49	4.08 (0.50 - 13.98)	4.01 (1.35 - 11.30)	1	2	50	1.56 (0 - 3.24)	1	15	6.67 (0.17 - 31.95)	4.96 (1.04 - 20.56)	0	37	0 (0 - 9.49)	34	48	70.83 (55.94 - 83.05)	69.43 (57.84 - 79.00)	2.27 (2.03 - 2.52)
Koe Kar Taw	1	46	2.17 (0.06 - 11.53)	1.23 (0.27 - 5.40)	0	1	0	0.48 (0 - 1.20)	0	22	0 (0 - 15.44)	0h	0	42	0 (0 - 8.41)	42	47	89.36 (76.90 - 96.45)	89.52 (81.73 - 94.23)	2.05 (1.87 - 2.22)
Thea Taw Lay	0	55	0 (0 - 6.49)	0h	–	–	–	0h	0	21	0 (0 - 16.11)	0h	0	48	0 (0 - 7.40)	55	55	100 (93.51 - 100)	100h	3.76 (3.56 - 3.97)
Kyin	0	42	0 (0 - 8.41)	0h	–	–	–	0h	0	13	0 (0 - 24.71)	0h	0	33	0 (0 - 10.58)	42	42	100 (91.59 - 100)	100h	3.48 (3.1 - 3.87)
aPositive cases bCrude prevalence cWeighted and adjusted prevalence dNumber of participants who had ever consumed MDA medication eCrude proportion fWeighted and adjusted proportion gMean number of times MDA medication consumed in those who have taken medication before. hUnable to generate 95%CI. NB: All weighted for age, gender and selection probability and adjusted for survey design
